# Supplementary material for: Comparison of surgical trauma between three endoscopic thyroidectomy approaches and open surgery
Source: Front Oncol. 2025 Nov 20;15:1677239. doi: 10.3389/fonc.2025.1677239 (PMC12675168; doi:10.3389/fonc.2025.1677239)
Supplement: Supplementary file 1 [file Table1.xlsx]

## Sheet: BAET
No.	flap separation area	Cervical segment	Thoracic segment	Gender	Age(years)	Height	Weight	BMI	Operation time	Intraoperative blood loss	Recurrent Laryngeal Nerve Injury	Hemorrhage	Infection	Postoperative drainage volume	Tube removal	Preop WBC count	Postoperative WBC count	Preoperative IL-6 level	Postoperative IL-6 level	Preoperative CRP level	Postop CRP level	lymph node metastasis（YES OR NO）	Tumor Diameter	Length of Stay	VAS score（Postoperative Day 1）	VAS score（Postoperative Week 1）	cosmetic outcomes	number of lymph nodes dissected(pieces)
1	108.6	65	43.6	male	40	1.62	50	19.052	85	10	0	0	0	132	3	5.6	13.43	<1.5	<1.5	<0.5	0.91	YES	≥1	7	3	1	8	6
2	108.6	65	43.6	female	19	1.63	47	17.6898	75	5	0	0	0	111	3	5.87	12.54	<1.5	<1.5	0.63	2.48	YES	＜1	7	2	1	5	5
3	113.6	70	43.6	female	34	1.62	52	19.8141	85	5	0	0	0	172	3	3.57	7.02	<1.5	2.37	0.41	1.57	NO	≥1	8	4	1	13	8
4	107.9	67.5	40.4	female	36	1.65	52	19.1001	80	20	0	0	0	160	3	6.13	13.45	<1.5	4.7	<0.5	<0.5	NO	＜1	7	3	1	9	7
5	132	84	48	female	53	1.62	53	20.1951	90	5	0	0	0	95	3	5.39	12.36	<1.5	<1.5	0.88	3.56	YES	≥1	8	3	0	15	6
6	122.5	72.5	50	female	53	1.55	49	20.3954	100	20	0	0	0	168	3	3.93	8.43	<1.5	2.49	<0.5	<0.5	YES	＜1	6	4	1	16	8
7	115.1	71.5	43.6	female	33	1.65	56	20.5693	85	20	0	0	0	107	3	5.57	8.34	<1.5	14	0.68	3.56	NO	＜1	7	2	0	12	2
8	113.4	70	43.4	female	33	1.67	60	21.5139	80	10	0	0	0	163	3	4.8	8.48	<1.5	7.88	<0.5	3.84	YES	＜1	6	3	1	14	3
9	110.7	60.7	50	male	49	1.64	58	21.5645	95	5	0	0	0	152	3	5.59	10.84	<1.5	<1.5	0.57	2.01	NO	＜1	8	4	1	16	5
10	127	77	50	female	45	1.56	53	21.7784	75	10	0	0	0	170	3	5.7	10.61	5.98	7.17	<0.5	0.55	NO	＜1	8	5	0	9	6
11	123.1	72.5	50.6	female	51	1.57	55	22.3133	85	5	0	0	0	118	3	4.06	6.98	5.65	8.69	<0.5	<0.5	YES	≥1	12	2	1	14	8
12	124.9	76.7	48.2	female	33	1.62	59	22.4813	85	10	0	0	0	134	3	6.05	13.05	<1.5	8.69	0.68	5.32	NO	≥1	9	3	0	9	7
13	116.5	73.5	43	female	38	1.55	55	22.8928	105	5	0	0	0	143	3	6.13	13.45	<1.5	4.7	<0.5	<0.5	YES	＜1	6	5	1	15	5
14	114.5	82.5	32	male	35	1.67	64	22.9481	70	5	0	0	0	176	5	5.23	10.03	1.66	<1.5	1.17	3.51	NO	＜1	9	3	2	8	9
15	106	60	46	female	36	1.71	68	23.255	80	10	0	0	0	101	3	7.22	12.3	<1.5	5.27	2.07	7.21	NO	＜1	6	3	1	14	6
16	111.7	61.7	50	female	38	1.55	56	23.3091	95	10	0	0	0	133	3	4.2	5.64	<1.5	3.2	<0.5	4.56	NO	＜1	7	5	2	15	6
17	109.8	63	46.8	female	45	1.55	57	23.7253	80	10	0	0	0	72	2	5.59	11.84	<1.5	<1.5	0.57	2.01	NO	≥1	9	2	1	16	5
18	104.7	58.5	46.2	female	54	1.57	56	22.719	80	10	0	0	0	131	3	4.78	12.1	<1.5	2.76	0.52	2.84	NO	≥1	8	3	2	15	7
19	110.1	70	40.1	male	32	1.56	61	25.0657	80	15	0	0	0	179	3	4.99	8.97	<1.5	2.49	<0.5	1.2	NO	＜1	10	5	1	15	5
20	111.8	65	46.8	female	58	1.58	64	25.6369	95	5	0	0	0	134	3	4.5	9.75	<1.5	<1.5	<0.5	2.67	YES	＜1	8	3	3	4	6
21	114.3	67.5	46.8	female	43	1.57	64	25.9645	95	10	0	0	0	100	3	5.14	12.12	<1.5	2.59	1.9	4.37	YES	＜1	7	5	1	14	7
22	123	77	46	female	28	1.48	57	26.0226	95	30	0	0	0	153	3	6.71	8.78	1.94	5.65	0.62	3.76	YES	≥1	7	3	2	13	5
23	126.6	71.5	55.1	female	33	1.69	65	22.7583	90	5	0	0	0	177	3	5.13	9.34	<1.5	<1.5	<0.5	1.49	NO	＜1	8	4	2	14	8
24	129.3	37	92.3	female	36	1.72	67	22.6474	110	10	1	0	0	182	3	7.18	12.71	<1.5	1.66	<0.5	2.15	YES	≥1	7	2	1	14	5
25	126.5	71.5	55	female	23	1.61	60	23.1473	105	10	0	0	0	139	3	4.44	5.72	<1.5	8.42	<0.5	<0.5	YES	≥1	8	6	1	11	9
26	128.4	66	62.4	female	38	1.61	70	27.0051	90	5	0	0	0	157	4	5.41	11.08	<1.5	<1.5	1.01	2.63	YES	＜1	8	3	1	5	6
27	137.4	63	74.4	female	51	1.52	56	24.2382	90	5	0	0	0	116	3	6.48	10.49	<1.5	2.21	<0.5	1.52	NO	≥1	7	2	2	15	3
28	129.6	77	52.6	male	41	1.74	75	24.7721	90	5	0	0	0	153	3	7.69	15.26	<1.5	<1.5	4.57	5.26	NO	＜1	8	3	2	6	6
29	128.7	80.5	48.2	female	21	1.57	65	26.3702	75	10	0	0	0	192	3	6.57	10.12	<1.5	4.11	<0.5	6.06	YES	＜1	9	3	1	12	7
30	120.5	72.5	48	female	40	1.74	70	23.1206	90	10	1	0	0	147	3	6.4	9.83	1.57	9.92	4.86	11.38	YES	≥1	6	3	1	14	5
31	111.3	77	34.3	female	43	1.57	67	27.1816	95	5	0	0	0	70	2	7.24	12.25	<1.5	<1.5	0.77	2.02	YES	≥1	10	4	1	11	8
32	115.5	66	49.5	female	48	1.68	62	21.9671	85	10	0	0	0	131	3	4.4	11.91	<1.5	<1.5	1.6	3.77	YES	＜1	7	2	1	13	9
33	121	80	41	male	33	1.67	66	23.6652	75	10	0	0	0	127	3	4.24	7.81	＜1.5	2.63	＜0.5	4.18	NO	≥1	8	3	2	5	6
34	123.3	76	47.3	male	38	1.71	74	25.3069	85	5	0	0	0	102	3	5.93	9.96	<1.5	1.96	4.08	4.73	YES	＜1	8	4	1	14	8
35	124.5	66	58.5	male	53	1.84	87	25.6971	95	10	0	0	0	133	3	5.17	10.97	<1.5	2.12	＜0.5	2.4	YES	≥1	7	3	1	7	7
36	122.3	83	39.3	male	49	1.78	83	26.1962	95	10	0	0	0	105	3	7.74	13.12	<1.5	<1.5	1.08	4.3	NO	＜1	8	3	1	13	5
37	123.3	72	51.3	female	54	1.55	63	26.2227	95	5	0	0	0	108	2	5.73	10.53	1.57	<1.5	0.7	3.49	NO	＜1	7	1	1	9	5
38	124	87	37	female	48	1.53	64	27.3399	105	10	0	0	0	151	3	5.95	10.4	＜1.5	＜1.5	＜0.5	＜0.5	NO	≥1	8	2	1	14	6
39	127.5	83	44.5	female	41	1.57	70	28.3987	90	10	0	0	0	154	3	4.08	5.81	1.66	11.91	＜0.5	4.94	NO	≥1	9	2	2	7	5
40	131.4	90.4	41	male	42	1.83	77	22.9926	115	20	0	0	1	161	3	6.48	8.15	<1.5	<1.5	<0.5	4.1	YES	＜1	8	3	1	14	7
41	117.5	68	49.5	female	49	1.73	60	20.0474	95	15	0	0	0	158	3	2.88	6.55	<1.5	3.92	<0.5	1.7	NO	＜1	7	3	2	15	6
42	133.1	78	55.1	male	31	1.8	70	21.6049	85	10	0	0	0	167	4	4.33	8.67	<1.5	<1.5	<0.5	2.79	YES	＜1	8	3	2	7	5
43	130.7	83	47.7	female	42	1.59	63	24.9199	85	5	0	0	0	163	3	4.89	5.78	<1.5	2.94	0.92	2.68	NO	≥1	7	4	1	14	6
44	126.3	67	59.3	male	55	1.73	83	27.7323	105	15	0	0	0	178	5	8.45	10.26	<1.5	10.51	1.22	18.25	NO	≥1	8	3	3	10	6
45	115.5	66.3	49.2	female	41	1.64	64	23.7954	110	20	0	0	0	167	4	7.44	11.94	<1.5	7.55	<0.5	2.62	YES	＜1	7	3	1	4	7
46	127.6	76.3	51.3	female	34	1.57	73	29.6158	95	25	0	0	0	173	3	5.25	12.63	2.94	6.33	0.61	2.67	NO	＜1	8	3	1	16	4
47	125.7	69.7	56	male	33	1.63	71	26.7229	95	10	0	0	0	166	3	5.88	8.69	6.82	9.23	8.27	17.07	NO	≥1	9	1	1	15	6
48	129.9	65.9	64	female	34	1.65	78	28.6501	90	15	0	0	0	101	3	7.17	10.99	1.76	<1.5	2.71	2.2	YES	＜1	8	3	1	12	6
49	120.3	68.7	51.6	female	45	1.6	69	26.9531	105	10	0	0	0	89	4	6.93	13.98	<1.5	5.19	4.24	4.82	NO	＜1	7	3	3	15	5
50	130.6	77.7	52.9	male	47	1.67	85	30.478	95	10	0	0	0	95	3	6.71	8.3	1.65	11.55	＜0.5	14.34	NO	＜1	7	2	1	14	5

## Sheet: TOETVA
No.	flap separation area	Gender	Age(years)	Height	Weight	BMI	Operation time	Intraoperative blood loss	Recurrent Laryngeal Nerve Injury	Hemorrhage	Infection	Postoperative drainage volume	Tube removal	Preop WBC count	Postoperative WBC count	Preoperative IL-6 level	Postoperative IL-6 level	Preoperative CRP level	Postop CRP level	lymph node metastasis（YES OR NO）	Tumor Diameter	Length of Stay	VAS score（Postoperative Day 1）	VAS score（Postoperative Week 1）	cosmetic outcomes	number of lymph nodes dissected(pieces)
1	80	female	18	1.51	42	18.4202	115	5	0	0	0	50	3	4.19	11.49	<1.5	3.2	<0.5	0.74	NO	≥1	8	4	0	14	6
2	111.1	female	42	1.73	59	19.7133	95	10	0	0	0	178	3	6.42	11.11	<1.5	3.06	1.42	3.21	NO	≥1	9	6	1	7	5
3	107.6	female	35	1.6	51	19.9219	105	10	0	0	0	154	3	5.68	11.91	<1.5	4.15	0.52	4.97	NO	≥1	8	5	1	15	7
4	116	female	42	1.63	54	20.3244	125	10	0	0	0	186	4	5.3	8.63	<1.5	<1.5	<0.5	0.74	NO	＜1	7	3	3	16	6
5	116.9	female	40	1.6	53	20.7031	90	10	0	0	0	180	3	3.35	11.39	<1.5	7.06	<0.5	15.11	YES	≥1	8	4	2	13	5
6	115	female	33	1.67	58	20.7967	105	20	0	0	0	315	5	3.35	12.12	<1.5	6.39	<0.5	9.34	YES	＜1	9	3	1	14	8
7	107.5	female	34	1.68	60	21.2585	125	5	0	0	0	140	3	4.21	9.72	<1.5	1.66	<0.5	1.92	NO	≥1	9	6	1	14	5
8	114.5	female	37	1.69	61	21.3578	110	5	0	0	0	50	2	5.14	8.04	<1.5	7.47	<0.5	4.05	YES	≥1	8	5	1	6	4
9	91	female	50	1.62	57	21.7193	115	10	0	0	0	180	3	7.76	10.22	<1.5	6.72	1.05	4.42	NO	≥1	8	4	1	15	5
10	114.6	female	46	1.65	58	21.3039	105	5	0	0	0	122	3	3.98	5.76	＜1.5	1.65	1.41	9.8	YES	＜1	7	4	1	15	6
11	110.8	male	40	1.63	65	24.4646	120	5	0	0	0	115	3	5.27	13.31	3.94	<1.5	1.23	7.49	YES	＜1	10	4	1	16	6
12	113	female	33	1.66	67	24.3141	95	10	1	0	0	134	3	4.7	6.8	<1.5	3.6	0.53	3.7	NO	≥1	8	3	1	14	7
13	100.3	female	33	1.6	56	21.875	100	20	0	0	0	194	4	3.09	8.33	3.29	1.88	0.53	2.75	NO	＜1	12	6	2	8	7
14	124	female	35	1.66	61	22.1367	95	5	0	0	0	130	3	5.76	9.73	<1.5	6.41	<0.5	3.84	NO	＜1	9	6	1	15	9
15	115.2	female	44	1.67	62	22.231	105	10	0	0	0	129	3	6.61	7.65	<1.5	5.9	3.69	6.41	NO	≥1	9	4	1	16	5
16	106.8	female	39	1.66	62	22.4996	95	10	0	0	0	80	3	4.33	7.73	<1.5	7.55	1.36	3.49	YES	＜1	11	5	2	14	6
17	103.8	female	40	1.63	60	22.5827	100	10	0	0	0	131	3	4.87	6.34	<1.5	4.97	<0.5	1.5	NO	＜1	8	4	1	15	7
18	117	female	34	1.6	58	22.6562	110	10	0	0	0	135	3	4.4	13.61	<1.5	2.47	<0.5	4.6	YES	＜1	8	4	1	15	5
19	109	male	40	1.63	62	23.3355	100	5	0	0	0	150	3	4.6	7.47	<1.5	<1.5	2.68	4.37	NO	＜1	8	6	2	11	8
20	120	female	37	1.69	59	20.6575	105	10	0	0	0	90	3	6.22	7.12	2.49	2.41	<0.5	9.95	YES	≥1	9	4	1	14	9
21	128	female	32	1.57	58	23.5304	105	5	0	0	0	170	3	6.04	13.12	<1.5	1.71	<0.5	1.91	NO	＜1	8	4	1	15	7
22	131	female	22	1.73	76	25.3934	100	5	1	0	0	133	3	5.7	11.22	6.98	7.17	<0.5	0.55	NO	＜1	9	4	0	10	6
23	115.7	male	43	1.61	68	26.2336	125	10	0	0	0	147	3	4.42	6.28	<1.5	6.75	<0.5	5.58	NO	＜1	7	5	2	13	5
24	124.2	male	42	1.63	70	26.3465	125	10	0	0	0	130	3	4.49	10.19	＜1.5	3.72	3.13	11.07	YES	≥1	8	4	1	16	8
25	107	female	53	1.6	68	26.5625	110	10	0	0	0	204	4	5.5	13.09	3.63	4.49	0.95	3.49	YES	＜1	10	7	3	15	9
26	118	female	31	1.59	69	27.2932	100	20	0	0	0	135	3	6.09	11.11	<1.5	4.7	0.93	3.29	NO	≥1	8	5	1	12	4
27	118.5	male	40	1.6	71	27.7344	95	15	0	1	0	119	3	5.45	10.86	<1.5	2.76	<0.5	1.06	YES	＜1	9	4	2	16	5
28	123.5	female	41	1.59	72	28.4799	95	20	0	1	0	189	3	7.8	10.61	<1.5	3.92	<0.5	<0.5	YES	≥1	8	6	0	15	6
29	130	male	34	1.71	85	29.0688	95	10	0	1	0	210	3	4.36	14.8	3.59	6.22	<0.5	8.64	NO	≥1	8	4	1	14	5
30	121.5	female	34	1.59	77	30.4577	95	10	0	0	0	263	5	5.13	13.34	3.32	1.94	3.07	12.79	YES	≥1	9	3	1	14	8
31	117	female	46	1.64	48	17.8465	125	10	0	0	0	80	3	5.43	8.36	2.35	<1.5	4.02	3.5	YES	＜1	8	6	2	12	7
32	123	female	34	1.54	45	18.9745	115	5	1	0	0	151	3	7.24	12.25	<1.5	<1.5	0.77	2.02	YES	＜1	7	5	4	13	6
33	118	female	38	1.56	47	19.313	125	5	0	0	0	82	3	5.32	9.77	2.35	1.65	＜0.5	0.59	NO	≥1	7	4	3	14	5
34	125	female	18	1.62	51	19.433	110	10	0	0	0	65	3	3.62	8.26	1.76	<1.5	＜0.5	3.54	YES	＜1	8	4	2	15	8
35	127	female	48	1.54	48	20.2395	110	5	0	0	0	52	3	5.49	14.1	2.12	<1.5	＜0.5	＜0.5	YES	≥1	9	4	2	14	6
36	100.8	female	37	1.69	58	20.3074	125	10	0	0	0	167	3	5.25	9.83	1.5	2.26	4.99	6.23	NO	＜1	11	5	1	14	7
37	114	female	31	1.52	47	20.3428	115	5	0	0	0	122	3	6.02	9.66	<1.5	3.33	＜0.5	3.22	NO	≥1	10	4	2	15	5
38	101	female	33	1.58	51	20.4294	125	5	0	0	0	65	3	5.67	10.01	1.57	<1.5	0.56	3.22	YES	＜1	8	6	2	15	6
39	107.5	female	34	1.61	53	20.4467	105	10	0	0	0	121	3	6.11	11.2	5.23	12.03	3.1	9.17	NO	＜1	7	4	1	16	6
40	106.9	female	45	1.56	50	20.5457	110	5	0	0	0	55	3	4.7	5.69	＜1.5	<1.5	1.65	＜0.5	YES	＜1	8	4	1	13	5
41	112	male	34	1.71	66	22.571	115	5	0	0	0	125	3	5.16	6.7	4	2.07	＜0.5	9.3	NO	＜1	7	5	2	14	7
42	114.5	female	52	1.59	56	22.151	120	10	0	0	0	156	4	5.27	6.89	＜1.5	＜1.5	0.65	2.5	NO	≥1	8	7	1	15	4
43	115.7	female	51	1.52	51	22.0741	115	20	0	0	0	135	3	4.26	5.9	＜1.5	19.4	0.35	13.02	YES	＜1	8	4	1	14	6
44	119.8	male	33	1.72	74	25.0135	100	10	0	0	0	125	3	7.52	16.34	＜1.5	7.09	2.09	12.56	NO	＜1	7	3	3	15	8
45	120	male	43	1.72	73	24.6755	105	10	0	0	0	133	3	8.35	7.95	＜1.5	＜1.5	0.74	0.86	NO	≥1	8	7	1	15	5
46	115	female	51	1.63	66	24.841	115	10	0	0	0	145	3	6.29	11.41	＜1.5	2.44	0.59	5.33	NO	＜1	9	4	1	14	3
47	113	male	41	1.81	77	23.5036	100	5	0	0	0	143	3	5.13	8.73	＜1.5	3.01	＜0.5	5.13	YES	≥1	7	5	1	16	5
48	121	female	53	1.61	68	26.2336	105	5	0	0	0	105	4	5.16	11.76	＜1.5	4.15	＜0.5	2.82	NO	＜1	8	3	1	15	7
49	99.5	female	54	1.65	54	19.8347	120	10	0	0	0	89	3	3.61	7.61	＜1.5	＜1.5	1	2.59	YES	＜1	10	5	2	13	3
50	103.3	female	33	1.56	53	21.7784	115	15	0	0	0	94	3	5.75	7.24	＜1.5	15.19	＜0.5	16.6	NO	＜1	9	7	2	12	5

## Sheet: AAET
No.	flap separation area	Gender	Age(years)	Height	Weight	BMI	Operation time	Intraoperative blood loss	Recurrent Laryngeal Nerve Injury	Hemorrhage	Infection	Postoperative drainage volume	Tube removal	Preop WBC count	Postoperative WBC count	Preoperative IL-6 level	Postoperative IL-6 level	Preoperative CRP level	Postop CRP level	lymph node metastasis（YES OR NO）	Tumor Diameter	Length of Stay	VAS score（Postoperative Day 1）	VAS score（Postoperative Week 1）	cosmetic outcomes	number of lymph nodes dissected(pieces)
1	170	female	45	1.66	68	24.677	70	10	0	0	0	92	3	4.99	9.08	<1.5	8.22	<0.5	6.31	YES	＜1	7	2	1	14	6
2	159	female	20	1.57	43	17.4449	75	15	0	0	0	152	3	5.8	10	<1.5	3.32	<0.5	11.2	YES	≥1	8	3	2	8	5
3	150	female	43	1.68	50	17.7154	80	10	0	0	0	181	3	5.91	13.92	1.76	2.37	0.61	3.73	NO	＜1	7	2	1	15	7
4	166	female	45	1.66	49	17.782	70	10	0	0	0	165	3	5.09	7.8	<1.5	<1.5	0.79	1.57	NO	＜1	9	1	2	4	6
5	181	female	27	1.69	53	18.5568	85	5	0	0	0	178	3	5.38	10.59	<1.5	<1.5	0.65	6.02	NO	＜1	6	3	1	14	6
6	192	female	36	1.68	53	18.7783	80	15	0	0	0	139	4	6.09	11.43	<1.5	5.46	<0.5	10.78	YES	＜1	6	6	2	16	7
7	173	female	27	1.67	55	19.721	75	15	0	0	0	145	3	4.26	4.41	4.89	6.91	3.89	7.52	YES	≥1	7	3	0	13	4
8	182	female	45	1.76	62	20.0155	100	20	0	0	0	178	3	5.3	9.69	<1.5	1.65	0.82	8.91	YES	＜1	8	3	1	9	5
9	183	female	45	1.62	53	20.1951	80	10	0	0	0	178	3	5.07	12.19	<1.5	7.49	1.07	5.14	NO	≥1	7	4	0	15	4
10	197	male	32	1.68	57	20.1956	70	10	0	0	0	178	3	6.16	8.9	2.12	6.03	6.66	12.91	YES	＜1	9	4	1	14	7
11	156	female	32	1.54	48	20.2395	70	10	0	0	0	181	3	7.56	11.7	＜1.5	4.15	<0.5	5	NO	≥1	7	3	1	5	5
12	190	female	20	1.57	50	20.2848	85	10	0	0	0	200	3	5.26	11	＜1.5	4.23	<0.5	1.34	NO	≥1	8	3	1	15	6
13	164	female	45	1.71	61	20.8611	85	10	0	0	0	192	3	4.39	8.87	＜1.5	＜1.5	1.73	2.44	NO	＜1	9	3	1	14	7
14	193	female	36	1.68	59	20.9042	75	10	0	0	0	243	4	6.48	10.49	<1.5	2.21	<0.5	5.52	NO	＜1	8	3	2	13	9
15	173	female	36	1.59	53	20.9644	75	10	0	0	0	178	3	4.08	15.81	2.66	1.91	<0.5	4.94	NO	＜1	7	3	0	6	8
16	179	female	20	1.69	60	21.0077	80	5	0	0	0	160	3	5.14	17.8	＜1.5	7.49	<0.5	7.92	NO	≥1	7	3	1	14	5
17	173	female	22	1.65	59	21.6713	75	10	0	0	0	202	3	6.39	12.21	<1.5	16	1.15	6.88	YES	＜1	8	3	3	6	5
18	191	female	42	1.69	63	22.0581	65	15	0	0	0	178	3	4.21	10.72	<1.5	10.66	<0.5	6.92	YES	＜1	9	3	1	12	6
19	172	female	32	1.55	53	22.0604	90	10	1	0	0	204	3	8.14	11.01	<1.5	6.22	<0.5	8.24	YES	≥1	7	3	1	16	6
20	174	male	23	1.57	55	22.3133	70	10	0	0	0	104	3	5.32	18.37	2.82	4.47	4.03	4.65	NO	≥1	7	5	1	13	7
21	172	male	45	1.58	56	22.4323	90	10	0	0	0	178	3	6.06	11.43	3.32	6.41	<0.5	7.92	NO	＜1	8	3	1	14	4
22	177	male	42	1.66	64	23.2254	70	15	0	0	0	181	3	5.14	11.37	＜1.5	4.89	1.44	4.86	YES	＜1	9	3	1	7	5
23	183	female	45	1.52	57	24.6711	70	15	0	0	0	214	3	5.74	11.4	<1.5	<1.5	<0.5	4.41	NO	≥1	7	3	3	15	6
24	181	female	44	1.53	58	24.7768	85	10	0	0	0	178	3	4.96	7.49	<1.5	2.7	1.73	9.99	YES	＜1	7	4	1	8	7
25	175	female	22	1.54	61	25.721	85	10	0	0	0	199	3	5.3	11.38	<1.5	6.79	<0.5	3.93	NO	＜1	8	2	1	14	9
26	179	female	41	1.55	63	26.2227	80	10	0	0	0	123	3	3.9	9.65	2.35	3.59	<0.5	9.53	NO	＜1	7	3	2	4	8
27	188	male	39	1.63	74	27.852	60	5	0	0	0	178	3	6.72	6.8	2.82	6.95	7	8.16	NO	＜1	10	3	1	12	9
28	185	female	45	1.7	81	28.0277	85	10	0	0	0	178	3	4.8	8.48	<1.5	8.88	<0.5	3.84	NO	＜1	7	3	1	8	5
29	198	male	44	1.58	70	28.0404	75	5	0	0	0	178	3	6.13	13.45	＜1.5	4.7	<0.5	5	YES	＜1	11	1	1	14	6
30	186	male	29	1.69	82	28.7105	85	5	0	0	0	206	4	5.6	13.43	<1.5	<1.5	<0.5	10.91	YES	≥1	7	3	2	13	7
31	167	female	42	1.6	53	20.7031	60	5	0	0	0	65	2	3.12	6.13	<1.5	15	0.59	2.43	NO	＜1	8	4	1	5	6
32	164	male	45	1.7	60	20.7612	70	5	1	0	0	40	2	4.21	16.43	<1.5	8.02	＜0.5	1.83	NO	＜1	7	3	1	13	7
33	179	female	38	1.76	65	20.984	65	10	0	0	0	135	3	5.71	19.18	3.87	3.04	＜0.5	2.31	YES	≥1	11	3	1	15	6
34	166	female	48	1.65	58	21.3039	70	10	0	0	0	90	5	4.34	10.01	<1.5	<1.5	4.08	5.65	NO	≥1	8	3	2	14	8
35	167	female	50	1.53	50	21.3593	80	10	0	0	0	70	3	6.71	9.23	3.06	15	6.9	10.36	YES	＜1	7	4	1	5	4
36	177	female	34	1.73	65	21.7181	100	10	0	0	0	90	3	5.23	15.25	<1.5	3.2	＜0.5	10.1	NO	＜1	9	3	1	14	3
37	183	male	52	1.58	55	22.0317	95	10	0	0	0	122	3	4.95	11.8	4.89	4.15	2.52	5.78	NO	＜1	7	3	2	13	5
38	165	female	47	1.69	70	24.5089	75	5	0	0	0	115	3	5.23	15.25	<1.5	3.2	＜0.5	11.1	YES	＜1	11	3	1	15	6
39	167	female	50	1.52	53	22.9398	75	10	0	0	0	136	3	5.25	9.83	1.5	2.26	4.99	6.23	NO	≥1	7	3	1	10	3
40	168	female	37	1.49	52	23.4224	85	10	0	0	0	129	3	6	10.76	<1.5	1.76	2.04	2.46	NO	＜1	10	2	1	16	7
41	167	female	47	1.59	59	23.3377	65	10	0	0	0	145	3	5.72	11.74	＜1.5	16.31	＜0.5	2.21	NO	＜1	8	3	0	11	9
42	173	female	47	1.51	63	27.6304	80	10	0	0	0	135	3	7.78	13.05	5.08	3.59	＜0.5	2.61	NO	＜1	7	3	1	9	7
43	170	female	31	1.56	63	25.8876	90	10	0	0	0	133	4	6.87	8.66	＜1.5	2.03	0.72	10.67	NO	＜1	8	6	1	14	6
44	187	female	54	1.64	72	26.7698	70	5	0	0	0	156	5	5.67	6.96	＜1.5	2.34	＜0.5	3.72	NO	≥1	7	2	1	9	5
45	164	female	43	1.6	60	23.4375	75	10	0	0	0	203	3	4.59	10.8	2.21	15	＜0.5	6.5	YES	＜1	9	3	1	9	4
46	178	female	52	1.59	64	25.3155	80	15	0	0	0	157	3	4.3	10.15	＜1.5	2.49	＜0.5	1.27	NO	≥1	7	2	0	13	6
47	168	female	46	1.65	59	21.6713	75	10	0	0	0	176	5	5.35	8.63	＜1.5	16.26	<0.5	6.41	YES	＜1	8	6	1	10	7
48	185	female	33	1.56	72	29.5858	75	30	0	0	0	176	3	6.16	16.49	<1.5	5.23	<0.5	5.24	NO	＜1	7	3	1	10	5
49	179	female	30	1.57	63	25.5588	85	20	0	0	0	158	3	4.71	17.54	1.65	9.08	<0.5	4.09	YES	≥1	9	4	3	14	6
50	169	female	45	1.61	55	21.2183	80	30	0	0	0	176	5	4.19	15.61	<1.5	17.76	<0.5	11.62	NO	＜1	7	2	1	11	10

## Sheet: COT
No.	flap separation area	Gender	Age(years)	Height	Weight	BMI	Operation time	Intraoperative blood loss	Recurrent Laryngeal Nerve Injury	Hemorrhage	Infection	Postoperative drainage volume	Tube removal	Preop WBC count	Postoperative WBC count	Preoperative IL-6 level	Postoperative IL-6 level	Preoperative CRP level	Postop CRP level	lymph node metastasis（YES OR NO）	Tumor Diameter（cm）	Length of Stay（day）	VAS score（Postoperative Day 1）	VAS score（Postoperative Week 1）	cosmetic outcomes	number of lymph nodes dissected(pieces)
1	74	male	51	1.64	77	28.6288	40	10	0	0	0	80	3	6.72	6.8	2.82	3.95	9	8.16	YES	＜1	6	3	1	8	5
2	72	female	45	1.71	68	23.255	45	5	0	0	0	151	3	5.09	7.8	<1.5	<1.5	0.79	1.55	YES	＜1	7	3	1	4	8
3	75	female	34	1.57	54	21.9076	55	5	0	0	0	82	3	4.21	9.72	<1.5	1.66	<0.5	1.92	NO	≥1	8	3	0	13	6
4	77	female	26	1.68	53	18.7783	40	10	0	0	0	65	3	4.99	9.08	<1.5	10.22	<0.5	3.31	YES	＜1	10	5	2	10	7
5	76	female	56	1.71	59	20.1771	40	5	0	0	0	52	3	2.15	9.65	2.35	8.86	<0.5	9.53	YES	≥1	7	4	1	12	5
6	73	female	36	1.42	63	31.2438	50	10	0	0	0	167	3	4.51	11.06	<1.5	2.35	<0.5	1.08	NO	＜1	8	5	1	5	7
7	78	female	65	1.76	63	20.3383	68	5	0	0	0	122	3	6.25	9.72	<1.5	3.92	<0.5	<0.5	NO	≥1	7	6	0	16	8
8	71	female	67	1.55	72	29.9688	45	5	0	0	0	65	3	4.42	10.28	<1.5	6.75	< 0.5	5.58	YES	＜1	8	3	1	5	5
9	70	male	71	1.47	60	27.7662	55	10	0	0	0	121	3	6.63	9.72	<1.5	<1.5	<0.5	1.04	NO	＜1	8	2	2	7	9
10	74	male	56	1.57	64	25.9645	65	5	0	0	0	55	3	5.21	7.37	<1.5	8.42	1.52	4.94	YES	＜1	7	1	0	15	6
11	78	female	54	1.61	59	22.7615	50	5	0	0	0	55	2	8	12.23	<1.5	3.01	0.95	7.26	NO	≥1	8	3	1	9	5
12	76	male	56	1.72	69	23.3234	45	5	0	0	0	40	2	6.05	11.05	<1.5	2.69	5.32	0.68	NO	＜1	7	5	1	5	7
13	76	female	46	1.58	59	23.634	60	10	0	0	0	135	3	6.44	14.97	<1.5	2.49	0.58	0.78	YES	≥1	7	4	1	13	7
14	68	female	57	1.61	55	21.2183	50	10	0	0	0	90	3	8.01	10.59	<1.5	6.37	4.18	2.5	NO	≥1	6	3	1	7	5
15	84	female	62	1.65	70	25.7117	55	10	0	0	0	70	3	7.06	11.43	3.32	6.41	<0.5	7.92	YES	＜1	7	3	1	14	7
16	83	female	37	1.7	65	22.4913	50	10	0	0	0	90	3	3.3	11.38	<1.5	6.79	<0.5	3.93	NO	＜1	8	3	2	6	6
17	80	female	56	1.53	52	22.2137	50	10	1	0	0	122	3	4.96	7.49	<1.5	12.7	1.73	6.99	NO	＜1	8	6	1	4	8
18	78	female	49	1.58	75	30.0433	67	5	0	0	0	115	3	5.07	12.19	<1.5	7.49	1.07	5.14	YES	＜1	10	4	2	12	9
19	79	male	57	1.71	65	22.2291	40	10	0	0	0	136	3	5.03	10.32	1.65	7.74	0.5	0.57	NO	≥1	7	3	1	7	5
20	70	male	58	1.59	57	22.5466	45	10	0	0	0	129	3	5.86	14.01	4.11	9.65	6.04	10.42	NO	＜1	9	3	1	14	7
21	77	female	39	1.59	78	30.8532	40	5	0	0	0	70	2	5.91	3.92	1.76	2.37	0.61	3.73	YES	≥1	7	3	1	8	6
22	86	female	73	1.6	69	26.9531	50	10	0	0	0	131	3	6.92	16.33	<1.5	5.84	<0.5	7.49	NO	≥1	7	6	2	6	6
23	80	female	61	1.64	59	21.9363	50	10	0	0	0	127	3	5.13	13.34	3.32	1.94	3.07	2.79	YES	≥1	7	3	1	4	6
24	76	female	58	1.53	55	23.4952	55	5	0	0	0	102	3	5.14	11.37	＜1.5	4.89	1.44	4.86	YES	≥1	8	3	1	14	6
25	86	male	63	1.57	68	27.5873	50	10	0	0	0	133	3	6.7	10.61	1.98	7.17	<0.5	0.55	YES	≥1	7	4	2	12	8
26	69	male	37	1.72	53	17.9151	40	10	0	0	0	105	3	5.29	6.89	2.33	3.52	0.64	2.6	NO	＜1	7	3	1	5	6
27	72	female	46	1.64	57	21.1927	50	5	0	0	0	108	2	3.57	7.02	<1.5	2.37	0.5	1.57	NO	＜1	9	2	1	6	6
28	87	female	47	1.7	88	30.4498	65	10	0	0	0	151	3	5.95	11.31	2.76	<1.5	0.54	5.25	NO	≥1	6	3	1	12	7
29	83	male	39	1.57	51	20.6905	55	10	0	0	0	154	3	4.44	5.72	<1.5	8.42	<0.5	<0.5	NO	≥1	7	3	1	10	9
30	90	male	73	1.48	67	30.588	55	20	0	0	0	161	3	4.39	8.87	<1.5	<1.5	1.73	2.44	YES	＜1	8	3	1	11	5
31	84	female	56	1.61	71	27.3909	60	15	0	0	0	96	3	4.26	4.41	4.89	9.91	3.89	7.52	NO	＜1	7	2	3	6	8
32	68	male	57	1.62	54	20.5761	40	10	0	0	0	140	3	5.04	8.12	4.11	<1.5	<0.5	9.15	YES	≥1	7	4	1	8	7
33	71	female	38	1.76	62	20.0155	70	10	0	0	0	122	3	7.52	9.43	<1.5	7.69	1.69	0.67	NO	≥1	8	3	1	12	6
34	63	female	56	1.55	52	21.6441	53	10	0	0	0	150	3	6.66	12.85	<1.5	6.38	<0.5	4.84	NO	＜1	7	4	1	6	9
35	67	female	39	1.57	76	30.8329	55	10	0	0	0	65	3	6.83	13.33	1.45	3.05	2.32	5.38	NO	≥1	8	3	2	13	5
36	87	male	67	1.58	64	25.6369	40	10	0	0	0	90	2	6.8	11.22	<1.5	2.46	<0.5	9.84	NO	＜1	6	3	1	7	8
37	73	female	57	1.61	56	21.6041	90	10	0	0	0	104	3	8.8	13.87	1.65	11.49	3.23	8.63	YES	＜1	8	2	2	9	7
38	74	female	29	1.7	62	21.4533	65	30	0	0	0	80	3	7.18	12.91	<1.5	8.31	1.09	8.74	NO	＜1	9	3	1	13	5
39	86	female	48	1.58	74	29.6427	50	10	0	0	0	75	3	6.43	11.11	2.59	6.37	<0.5	3.29	YES	≥1	8	4	2	7	6
40	76	female	47	1.5	60	26.6667	50	10	0	0	0	102	3	4.71	7.54	1.65	2.08	<0.5	8.09	NO	＜1	7	3	1	12	7
41	82	female	51	1.65	73	26.8136	40	5	0	0	0	35	3	7.76	10.22	<1.5	3.72	1.05	4.42	NO	≥1	7	5	1	14	5
42	91	male	31	1.7	72	24.9135	55	10	0	0	0	65	3	5.09	6.33	1.69	2.01	3.17	7.4	NO	＜1	6	3	1	6	7
43	77	female	46	1.53	70	29.903	40	10	0	0	0	52	4	5.96	11.49	4.14	6.34	<0.5	12.06	NO	≥1	8	5	2	10	5
44	69	female	51	1.58	42	16.8242	55	10	0	0	0	55	5	4.36	14.8	3.59	6.22	<0.5	8.64	NO	≥1	6	3	1	12	8
45	76	female	38	1.71	54	18.4672	40	5	0	0	0	96	3	6.22	15.12	2.49	5.01	<0.5	3.95	YES	＜1	8	4	1	11	7
46	82	female	42	1.59	86	34.0176	75	10	0	0	0	140	3	4.53	12.63	<1.5	8.87	4.99	6.06	NO	≥1	9	3	3	5	6
47	73	female	45	1.59	61	24.1288	65	10	0	0	0	122	3	5.76	9.73	<1.5	6.41	<0.5	3.84	YES	＜1	8	4	1	13	5
48	85	male	51	1.57	61	24.7475	50	10	0	0	0	150	3	6.78	11.85	<1.5	2.44	2.21	9.81	YES	≥1	7	3	1	15	6
49	75	female	46	1.64	68	25.2826	50	30	0	0	0	65	4	8.95	12.42	<1.5	6.99	2.58	2.19	YES	＜1	9	3	1	7	5
50	76	male	57	1.83	74	22.0968	56	10	0	0	0	90	3	8.2	17.18	4.7	8.5	1.97	11.49	NO	＜1	6	5	1	14	6
